# Supplementary material for: Prevalence and genome features of lake sinai virus isolated from Apis mellifera in the Republic of Korea
Source: PLoS One. 2024 Mar 19;19(3):e0299558. doi: 10.1371/journal.pone.0299558 (PMC10950237; doi:10.1371/journal.pone.0299558)
Supplement: S1 Fig — The positions of the forward and reverse primers inside the RdRp-encoding genes are marked. Sequences of each LSV genotype with NCBI accession numbers are shown. (ZIP) [file pone.0299558.s001.zip]

Archive with 4 entries (4 files):
- S1c_Fig.tif
- S1d_Fig.tif
- S1a_Fig.tif
- S1b_Fig.tif
