# Supplementary material for: Prevalence and genome features of lake sinai virus isolated from Apis mellifera in the Republic of Korea
Source: PLoS One. 2024 Mar 19;19(3):e0299558. doi: 10.1371/journal.pone.0299558 (PMC10950237; doi:10.1371/journal.pone.0299558)
Supplement: S1 Table — (XLSX) [file pone.0299558.s004.xlsx]

## Sheet: S1Table SWL and NWL information
S1 Table. Severe and normal winter loss information of honeybee colonies in the Republic of Korea, 2022.
Apiary no.	Apiary name	Colony no.	Provinces	LSVs			SWL/NWL*
				LSV2	LSV3	LSV4
1	NCS	1	Gyeongsangnam-do	+	+	-	SWL
		2		+	+	-
		3		+	+	-
2	PSB	4		+	+	-
		5		-	+	-
		6		-	+	-
		7		+	+	-
3	UJH	8		+	+	-
4	LMH	9		+	+	-
		10		+	+	-
		11		+	+	+
5	JSD	12		+	+	+
		13		+	+	-
6	CSD	14		+	+	-
		15		-	+	+
		16		+	+	-
7	MHS	17		+	+	+
		18		+	+	-
8	JHS	19		+	+	-
9	JYR	20		+	+	-
10	GSI	21		+	-	-
		22		+	+	-
		23		+	+	-
11	CJM	24		-	+	-
		25		-	-	-
		26		-	+	+
12	SYW	27		-	+	-
		28		+	+	-
		29		-	-	-
13	HSJ	30		+	-	-
		31		-	-	-
		32		-	-	-
14	LDD	33	Gyeongsangbuk-do	+	+	+
		34		+	+	+
		35		-	+	+
15	KGH	36		+	+	-
		37		-	+	-
		38		+	+	+
		39		+	+	-
		40		+	+	-
16	GIJ	41		+	+	+
		42		+	+	+
17	JSM	43		+	+	-
		44		+	+	+
		45		+	+	+
		46		+	+	+
18	PMB	47		+	+	-
		48		+	+	+
		49		+	+	-
19	JBH	50		+	+	+
		51		+	+	+
		52		+	-	+
		53		+	-	-
20	JGM	54	Jeollanam-do	+	+	-
		55		+	+	+
		56		+	+	-
		57		+	+	+
		58		-	+	-
		59		+	+	-
		60		+	+	-
21	LIG	61		+	+	-
		62		-	+	-
22	KHH	63		+	+	-
		64		+	+	-
23	GSG	65		+	+	-
24	KGS	66		-	-	-
25	JYJ	67		+	-	+
		68		+	-	-
26	KGY	69		-	-	-
27	WBH	70		-	-	+
28	LCB	71		-	-	-
		72		+	-	-
29	YSH	73		+	+	-
30	MGD	74		-	-	-
		75		-	-	-
		76		-	-	-
31	PDG	77		-	-	-
32	JSM	78		-	-	-
33	HYC	79	Jeollabuk-do	+	+	+
		80		+	+	+
		81		+	+	-
		82		+	+	-
34	KJS	83		+	+	+
		84		+	+	+
		85		+	+	+
		86		+	+	+
		87		+	+	-
35	JHH	88		+	+	-
		89		-	+	+
		90		+	+	+
36	YBW	91		+	+	-
		92		+	+	-
		93		+	+	+
		94		+	+	+
		95		+	+	-
37	SGS	96		+	+	+
38	UCG	97		-	+	-
		98		-	-	-
		99		-	+	+
39	LYG	100		-	+	-
		101		-	+	-
40	SNG	102		-	+	-
		103		-	-	-
		104		-	+	+
41	KIS	105		-	+	-
		106		-	-	-
		107		-	-	-
		108		+	+	-
		109		-	-	-
42	NSC	110		-	-	-
		111		-	+	-
		112		-	-	-
43	LHJ	113		-	-	-
44	BNJ	114	Jeju-do	+	-	-
45	LSI	115		+	-	-
Number of positive colonies (%)				75(65.2)	85(73.9)	35(30.4)
46	KSG	116	Gyeongsangnam-do	+	-	-	NWL
		117		+	+	-
		118		-	+	-
47	LC	119		+	+	-
		120		-	+	-
		121		+	-	-
48	KPG	122		+	-	-
		123		-	+	-
		124		-	-	-
49	JJS	125		-	-	-
50	PGJ	126	Gyeongsangbuk-do	+	-	-
51	LGS	127		+	+	+
52	SNJ	128		+	+	+
53	LGH	129	Jeollanam-do	-	+	+
		130		-	-	-
		131		-	-	+
54	SCM	132		-	-	-
		133		-	-	+
		134		+	+	+
55	PYJ	135		+	-	-
		136		-	-	-
		137		-	+	-
56	KYS	138		+	-	-
		139		-	-	-
57	PUC	140		-	-	-
		141		-	-	-
Number of positive colonies (%)				11(42.3)	10(38.5)	6(23.1)
“*” SWL, severe winter loss; NWL, normal winter loss.
“+” Positive
“-” Negative
